# Supplementary material for: Blood groups of Neandertals and Denisova decrypted
Source: PLoS One. 2021 Jul 28;16(7):e0254175. doi: 10.1371/journal.pone.0254175 (PMC8318287; doi:10.1371/journal.pone.0254175)
Supplement: S2 Table — REF: reference base, ALT: alternate base, GT: (unphased) genotype. DP: read depth, GQ: Genotype Quality, PL: phred-scaled genotype likelihoods, A:C:G:T: number of A,C,G,T bases, IR: Number of reads with InDel starting at this position, PP = Phred-scaled posterior probability for genotypes AA, CC, GG, TT, AC, AG, AT, CG, CT, GT, in this order; 0/0: homozygous reference allele, 1/1: homozygous alternate allele, 0/1: heterozygous. Blue font: ABO key functional changes [18]. (XLSX) [file pone.0254175.s005.xlsx]

## Sheet: S2 Table revised
S2 Table. ISBT nomenclatures of the blood group systems presented in Table1, with genes, chromosome locations, rs, alleles, phenotypes, SNPs, amino-acid changes, genotypes and Phred score posterior probability . REF: reference base, ALT: alternate base, QUAL: quality for the assertion made in ALT. GT: (unphased) genotype. DP: read depth , GQ: Genotype Quality, PL: phred-scaled genotype likelihood…
Blood system	Gene	Chr, exon	rs number	Allele	Phenotype	SNP	Amino-acid	HG19	REF	ALT	Denisova 3 (GT:DP:GQ:PL:A:C:G:T:IR)	AltaiN (GT:DP:GQ:PL:A:C:G:T:IR)	Vindija 33.19 (GT:DP:GQ:PL:A:C:G:T:IR)	Chagyrskaya 8 (GT:DP:A:C:G:T:PP:GQ)
ABO, 001	ABO	9, exon 1	rs367824410			c.6C>T	p.Ala2=	C	G	.	0/0:7:18.06:0,18,240:0,0:0,0:2,5:0,0:0	0/0:27:81.26:0,81,1060:0,0:0,0:11,15:0,0:0	0/0:11:0,1:0,0:6,4:0,0:338,395,0,452,380,51,390,72,451,72:51	0/0:10:0,0:0,0:7,3:0,0:342,378,0,448,390,65,409,70,433,71:65
		9, exon 2	rs55876802			c.53G>T	p.Arg18Leu	G	C	A	0/0:26:78.25:0,78,1033:0,0:16,10:0,0:0,0:0	1/1:50:99:1884,144,0:27,23:0,0:0,0:0,0:0	0/0:29:0,0:11,18:0,0:0,0:1210,0,1082,970,127,1163,1079,126,122,1053:122	0/0:28:1,0:15,12:0,0:0,0:1184,0,945,933,104,1026,1017,117,118,951:104
				ABO*A2.16, ABO*AW.09, ABO*O.01.02, .24, .35, .36, .40, .67, .68, .75, .83, *O.16	A2, Aweak, O	c.106T	p.36Phe	T	A
		9, exon 3	rs688976	ABO*O.01.01	O1	c.106G	p.36Val			C	1/1:26:78.25:1025,78,0:0,0:18,8:0,0:0,0:0	1/1:57:99:2172,169,0:0,0:30,26:0,0:0,0:0	1/1:16:0,0:8,7:0,0:1,0:674,0,580,490,88,642,571,88,67,556:67	1/1:20:1,0:12,6:0,0:1,0:849,0,626,615,80,696,684,93,79,632:79
				ABO*A2.16, ABO*AW.09, ABO*O.01.02, .24, .35, .36, .40, .67, .68, .75, .83, *O.16	A2, Aweak, O	c.188A	p.63His	A	T		0/1:12:3.90:383,0,4:0,0:5,6:0,0:1,0:0
		9, exon 4	rs549446	ABO*O.01.01	O1	c.188G	p.63Arg			C	0/1:12:3.90:383,0,4:0,0:5,6:0,0:1,0:0	1/1:37:81.73:1399,82,0:0,0:17,19:0,0:0,1:0	1/1:12:0,0:4,6:0,0:2,0:489,0,419,322,76,474,394,76,57,384:57	1/1:26:0,0:16,10:0,0:0,0:1148,0,892,898,119,987,1005,118,113,914:113
				ABO*A2.16, ABO*AW.09, ABO*O.01.02, .24, .35, .36, .40, .67, .68, .75	A2, Aweak, O	c.189T	p.Arg63=	T	A		0/1:13:0.89:426,0,1:0,1:0,0:6,6:0,0:0
		9, exon 4	rs549443	ABO*O.01.01	O1	c.189C	p.Arg63=			G	0/1:13:0.89:426,0,1:0,1:0,0:6,6:0,0:0	1/1:36:76.80:1358,77,0:0,1:0,0:17,18:0,0:0	1/1:12:0,1:0,0:6,5:0,0:369,424,0,479,410,55,421,75,479,76:55	1/1:26:0,0:0,0:16,10:0,0:899,964,0,1167,943,113,1004,118,1054,118:113
		9, exon 4	rs56335272			c.190G>A	p.Val64Ile	G	C	.	0/0:12:1.49:4,0,393:0,0:5,6:0,0:1,0:0	0/0:37:71.35:0,71,1377:0,0:17,19:0,0:1,0:0	0/0:12:0,0:5,6:0,0:1,0:493,0,420,350,76,475,419,75,55,408:55	0/0:27:0,0:17,10:0,0:0,0:1183,0,917,922,121,1014,1032,121,116,939:116
				ABO*AW.08, .09, ABO*O.01.02, .35, .36, .39, .67, .75, ABO*O.02.01, .02, .03, .04	Aweak, O	c.220T	p.74Ser	T	A		0/0:41:99:0,123,1583:24,17:0,0:0,0:0,0:0	0/0:49:99:0,144,1896:26,22:0,0:0,0:0,0:0		0/1:21:3,8:0,0:9,1:0,0:336,652,105,795,329,0,338,206,730,208:105
		9, exon 5	rs512770	ABO*O.01.01	O1	c.220C	p.74Pro			G			1/1:18:0,0:0,0:7,11:0,0:597,644,0,731,654,89,674,94,711,94:89	0/1:21:3,8:0,0:9,1:0,0:336,652,105,795,329,0,338,206,730,208:105
		9, exon 6	rs8176719	ABO*O.01.01	O1	c.del261G	p.88fs118Stop	delG	T		0/0:24:72.23:0,72,940:0,0:0,0:0,0:10,14:0		0/1:9,5:14:99:199,0,240	S1 File, Fig A
										TC		1/1:1,25:26:75.25:1189,75,0	0/1:9,5:14:99:199,0,240	S1 File, Fig A
						c.297G	p.Thr99=			C		1/1:31:93.30:1222,93,0:0,0:16,15:0,0:0,0:0	0/1:15:0,0:4,3:0,0:5,3:571,64,422,149,148,482,230,146,0,221:64	0/1:15:0,0:6,3:0,0:3,3:628,39,422,224,124,489,307,122,0,275:39
		9, exon 6	rs8176720			c.297A	p.Thr99=		T		0/0:27:81.26:0,81,1055:0,0:0,0:0,0:13,14:0		0/1:15:0,0:4,3:0,0:5,3:571,64,422,149,148,482,230,146,0,221:64	0/1:15:0,0:6,3:0,0:3,3:628,39,422,224,124,489,307,122,0,275:39
		9, exon 6	rs181412963			c.317A>G	p.Asn106Ser		T	C	0/0:29:87.28:0,87,1135:0,0:0,0:0,0:17,12:0	0/0:31:93.30:0,93,1231:0,0:0,0:0,0:12,19:0	0/0:20:0,0:0,0:0,0:10,10:777,437,680,0,534,749,102,528,96,102:96	0/0:18:0,0:0,0:0,0:11,7:736,363,592,0,456,668,96,452,90,96:90
		9, exon 6	rs8176721			c.318C>T	p.Asn106=		G	A	0/0:29:87.27:0,87,1131:0,0:0,0:17,12:0,0:0	0/0:32:96.31:0,96,1267:0,0:0,0:12,20:0,0:0	0/0:19:0,1:0,0:10,8:0,0:600,685,0,772,654,79,671,97,752,97:79	0/0:18:0,0:0,0:11,7:0,0:625,668,0,811,668,89,711,94,742,94:89
		9, exon 7	rs563480845			c.454T>C	p.Phe152Leu		A	.	0/0:14:42.13:0,42,547:8,6:0,0:0,0:0,0:0	0/0:43:99:0,129,1681:25,17:0,0:0,0:0,0:0	0/0:22:12,10:0,0:0,0:0,0:0,767,489,876,113,106,113,586,841,592:106	0/0:19:7,12:0,0:0,0:0,0:0,625,376,778,104,98,104,469,704,473:98
		9, exon 7	rs1053878			c.467C>T	p.Pro156Leu		G	A	0/0:17:51.17:0,51,680:0,0:0,0:10,7:0,0:0	0/0:41:99:0,120,1561:0,0:0,0:26,14:0,0:0	0/0:22:0,0:0,0:12,10:0,0:745,823,0,923,813,101,835,106,895,106:101	0/0:24:0,0:0,0:7,17:0,0:835,808,0,1058,841,107,933,112,901,113:107
		9, exon 7	rs7853989	ABO*B.01, ABO*O. 02	B, O2	c.526G	p.176Gly			C		1/1:32:93.30:1227,93,0:0,0:18,13:0,0:0,0:0	0/1:15:0,0:6,3:2,4:0,0:587,139,248,465,194,318,498,0,210,287:139	0/1:8:0,0:1,3:2,2:0,0:304,78,74,244,124,129,263,0,135,118:74
		9, exon 7		ABO*A1, ABO*A2, ABO*O.01	A1, A2, O1	c.526C	p.176Arg	C	G		0/0:21:63.20:0,63,821:0,0:0,0:11,10:0,0:0		0/1:15:0,0:6,3:2,4:0,0:587,139,248,465,194,318,498,0,210,287:139	0/1:8:0,0:1,3:2,2:0,0:304,78,74,244,124,129,263,0,135,118:74
		9, exon 7	rs56039827			c.527G>A	p.Arg176His		C	.	0/0:21:63.20:0,63,821:0,0:11,10:0,0:0,0:0	0/0:32:96.30:0,96,1255:0,0:18,13:0,0:0,0:0	0/0:15:0,0:8,7:0,0:0,0:638,0,562,502,85,623,581,85,80,565:80	0/0:7:0,0:3,4:0,0:0,0:314,0,255,239,62,305,299,61,56,281:56
		9, exon 7	rs371569951			c.528C>T	p.Arg176=		G	.	0/0:21:63.20:0,63,818:0,0:0,0:11,10:0,0:0	0/0:32:93.30:0,93,1216:0,0:0,0:19,12:0,0:0	0/0:15:0,0:0,0:8,7:0,0:513,567,0,638,573,80,588,85,628,85:80	0/0:7:0,0:0,0:3,4:0,0:243,246,0,310,278,56,301,61,297,62:56
		9, exon 7	rs55687199			c.529G>A	p.Ala177Thr		C	T	0/0:22:63.20:0,63,820:0,0:12,10:0,0:0,0:0	0/0:32:16.29:0,16,1090:0,0:18,11:0,0:2,0:0	0/0:15:0,0:7,7:0,0:1,0:641,0,542,455,85,605,535,85,64,520:64	0/0:7:0,0:3,4:0,0:0,0:310,0,254,239,62,303,298,61,56,281:56
		9, exon 7	rs55727303			c.542G>A	p.Trp181Ter		C	T	0/0:23:69.22:0,69,911:0,0:13,10:0,0:0,0:0	0/0:39:99:0,117,1516:0,0:22,15:0,0:0,0:0	0/0:22:0,0:12,10:0,0:0,0:909,0,796,728,106,869,820,106,101,795:101	0/0:11:0,0:4,7:0,0:0,0:487,0,405,372,74,461,442,73,69,416:69
		9, exon 7	no rs			c.564C>T	p.Arg188=		G	.	0/0:25:72.23:0,72,951:0,0:0,0:14,11:0,0:0	0/0:48:99:0,144,1874:0,0:0,0:22,24:0,0:0	0/0:27:0,0:0,0:15,12:0,0:892,981,0,1103,965,116,991,121,1060,121:116	0/0:17:0,1:0,0:6,10:0,0:548,555,0,721,558,70,614,91,630,91:70
						c.579C	p.Ser193=			G			0/1:30:9,6:0,0:8,7:0,0:509,938,231,1092,490,0,506,351,1027,357:231	0/1:17:3,4:0,0:2,8:0,0:351,468,45,634,309,0,352,134,544,136:45
		9, exon 7	rs55764262			c.579T	p.Ser193=		A		0/0:30:87.29:0,87,1160:16,14:0,0:0,0:0,0:0	0/0:54:99:0,153,2038:24,28:0,0:0,0:0,0:0	0/1:30:9,6:0,0:8,7:0,0:509,938,231,1092,490,0,506,351,1027,357:231	0/1:17:3,4:0,0:2,8:0,0:351,468,45,634,309,0,352,134,544,136:45
		9, exon 7	rs8176739			c.595C>T	p.Arg199Cys		G	A	0/0:28:84.27:0,84,1100:0,0:0,0:13,15:0,0:0	0/0:45:90.87:0,91,1704:1,0:0,0:17,26:0,0:0	0/0:31:0,3:0,0:19,9:0,0:939,1101,0,1233,1010,112,1036,133,1185,133:112	0/0:16:0,0:0,0:8,8:0,0:542,551,0,686,571,83,619,88,620,88:83
		9, exon 7	rs1285446079			c.641T>G	p.Met214Arg		A	.	0/0:32:96.31:0,96,1252:14,18:0,0:0,0:0,0:0	0/0:51:99:0,144,1885:26,24:0,0:0,0:0,0:0	0/0:23:13,10:0,0:0,0:0,0:0,815,552,925,116,110,116,650,889,656:110	0/0:22:10,12:0,0:0,0:0,0:0,715,439,870,113,106,114,538,797,543:106
		9, exon 7	rs8176740			c.646T>A	p.Phe216Ile		A	T	0/0:30:90.28:0,90,1171:14,16:0,0:0,0:0,0:0	0/0:48:99:0,138,1802:24,23:0,0:0,0:0,0:0	0/0:25:13,12:0,0:0,0:0,0:0,888,580,1010,122,115,122,684,967,691:115	0/0:23:10,13:0,0:0,0:0,0:0,767,458,938,116,108,117,562,853,566:108
						c.657T	p.His219=			A			0/1:24:8,6:0,0:4,6:0,0:341,751,222,863,328,0,340,327,826,331:222
		9, exon 7	rs8176741			c.657C	p.His219=		G		0/0:26:78.25:0,78,1017:0,0:0,0:13,13:0,0:0	0/0:50:99:0,144,1883:0,2:0,0:25,22:0,0:0	0/1:24:8,6:0,0:4,6:0,0:341,751,222,863,328,0,340,327,826,331:222	0/0:23:0,0:0,0:9,14:0,0:806,804,0,1036,825,104,904,109,895,109:104
		9, exon 7	no rs			c.669G>T	p.Glu223Asp		C		0/0:31:93.28:0,93,1196:0,0:19,12:0,0:0,0:0	0/0:47:99:0,138,1798:0,0:22,23:0,0:0,0:0	0/0:21:0,0:10,10:0,0:1,0:895,0,780,660,103,851,754,103,85,735:85	0/0:28:0,0:14,14:0,0:0,0:1238,0,988,956,125,1084,1069,124,120,985:120
		9, exon 7	rs8176742			c.681G>A	p.Pro227=		C	T	0/0:24:72.22:0,72,923:0,0:14,10:0,0:0,0:0	0/0:42:99:0,126,1655:0,0:19,21:0,0:0,0:0	0/0:24:0,0:12,11:0,0:1,0:1005,0,869,761,112,947,859,112,93,834:93	0/0:30:0,0:11,18:0,0:1,0:1315,0,1066,967,130,1161,1085,130,109,1018:109
		9, exon 7	rs55722397			c.700C>G	p.Pro234Ala		G	.	0/0:17:51.16:0,51,670:0,0:0,0:9,8:0,0:0	0/0:48:99:0,144,1876:0,0:0,0:23,23:0,0:0	0/0:20:0,0:0,0:10,10:0,0:679,745,0,839,744,94,764,99,815,100:94	0/0:25:0,1:0,0:7,17:0,0:831,834,0,1087,840,104,928,115,929,116:104
		9, exon 7	rs8176743	ABO*B.01	B	c.703A	p.235Ser			T
		9, exon 7		ABO*A1, ABO*A2, ABO*O.01, ABO*O. 02	A1, A2, O1, O2	c.703G	p.235Gly	G	C		0/0:17:11.16:0,11,590:0,0:9,7:0,0:0,1:0	0/0:48:99:0,144,1884:0,0:22,24:0,0:0,0:0	0/0:19:0,0:9,9:0,0:1,0:810,0,697,600,97,767,688,97,77,669:77	0/0:24:0,0:6,18:0,0:0,0:1094,0,930,828,112,1012,933,112,107,891:107
		9, exon 7	rs35494115			c.729C>T	p.Ala243=		G	A	0/0:13:9.49:0,9,435:0,0:0,0:6,6:0,1:0	0/0:48:99:0,141,1848:0,0:0,0:25,22:0,0:0	0/0:14:0,0:0,0:7,7:0,0:473,523,0,596,531,77,547,82,584,82:77	0/0:23:0,0:0,0:7,16:0,0:798,775,0,980,805,104,883,109,863,109:104
		9, exon 7	rs8176744			c.768C>A	p.Ile256=		G	T	0/0:18:54.17:0,54,699:0,0:0,0:10,8:0,0:0	0/0:54:99:0,162,2061:0,0:0,0:30,23:0,0:0	0/0:23:1,0:0,0:8,14:0,0:747,818,0,938,799,88,824,107,895,109:88	0/0:26:0,0:0,0:8,18:0,0:897,865,0,1144,897,113,1001,118,963,118:113
		9, exon 7	rs8176745			c.771C>T	p.Pro257=		G	A	0/0:19:57.18:0,57,737:0,0:0,0:10,9:0,0:0	0/0:50:99:0,150,1943:0,0:0,0:28,21:0,0:0	0/0:24:0,2:0,0:10,12:0,0:730,836,0,951,774,79,797,111,913,112:79	0/0:27:0,0:0,0:9,18:0,0:919,889,0,1165,918,116,1023,121,988,122:116
		9, exon 7	rs8176746	ABO*B.01	B	c.796A	p.266Met			T			0/1:19:0,0:0,0:3,3:5,8:714,444,352,157,507,426,198,310,210,0:157
		9, exon 7		ABO*A1, ABO*A2, ABO*O.01, ABO*O. 02	A1, A2, O1, O2	c.796C	p.266Leu	C	G		0/0:25:75.24:0,75,984:0,0:0,0:12,13:0,0:0	0/0:53:99:0,160,2088:0,0:0,0:31,21:0,0:0	0/1:19:0,0:0,0:3,3:5,8:714,444,352,157,507,426,198,310,210,0:157	0/0:21:0,2:0,0:8,11:0,0:637,660,0,841,637,77,704,103,741,104:77
		9, exon 7	rs41302905			c.802G>A	p.Gly268Arg		C	T	0/0:24:72.23:0,72,943:0,0:12,12:0,0:0,0:0	0/0:52:99:0,125,1932:0,0:29,22:0,0:0,0:0	S1 File, Fig A	S1 File, Fig A
		9, exon 7	rs41302905	ABO*O. 02	O2	c.802/3AG	p.268Arg
		9, exon 7		ABO*A1, ABO*A2, ABO*O.01	A1, A2, O1	c.802/3GG	p.268Gly	GG	CC		0/0:21:63.21:0,63,834:0,0:10,11:0,0:0,0:0	0/0:51:99:0,150,1945:0,0:29,21:0,0:0,0:0	S1 File, Fig A	S1 File, Fig A
		9, exon 7	rs8176747	ABO*B.01	B	c.802/3GC	p.268Ala			CG			S1 File, Fig A
		9, exon 7	rs8176748			c.829G>A	p.Val277Met		C	T	0/0:17:51.16:0,51,667:0,0:8,9:0,0:0,0:0	0/0:36:99:0,108,1406:0,0:16,19:0,0:0,0:0	S1 File, Fig A	S1 File, Fig A
		9, exon 7	rs781789696			c.871G>A	p.Asp291Asn		C	.	0/0:15:45.14:0,45,580:0,0:5,10:0,0:0,0:0	0/0:48:99:0,144,1871:0,0:19,29:0,0:0,0:0	0/0:21:0,0:10,11:0,0:0,0:881,0,777,701,103,848,793,102,98,771:98	0/0:23:0,0:10,13:0,0:0,0:1024,0,835,789,110,919,889,109,105,830:105
		9, exon 7	no rs			c.893C>T	p.Ala298Val		G		0/0:14:42.14:0,42,560:0,0:0,0:5,9:0,0:0	0/0:42:99:0,120,1528:0,0:0,0:17,24:0,1:0	0/0:28:0,1:0,0:13,14:0,0:913,1033,0,1174,988,113,1016,123,1119,124:113	0/0:22:0,0:0,0:11,11:0,0:763,791,0,972,794,101,854,106,873,106:101
		9, exon 7	rs56346931			c.926A>G	p.Tyr309Cys		T	C	0/0:11:33.11:0,33,427:0,0:0,0:0,0:6,5:0	0/0:38:99:0,108,1385:0,0:0,0:0,0:23,15:0	0/0:17:0,0:0,0:0,0:8,9:683,396,601,0,485,665,93,480,86,93:86	0/0:21:0,0:0,0:0,0:11,10:816,395,680,0,498,758,106,493,96,105:96
		9, exon 7	rs8176749			c.930G	p.Leu310=		C		0/0:12:33.10:0,33,425:0,0:7,5:0,0:0,0:0	0/0:37:99:0,111,1425:0,0:22,15:0,0:0,0:0	0/1:16:0,0:4,5:0,0:3,4:667,78,503,221,166,567,306,163,0,297:78	0/0:18:0,0:7,11:0,0:0,0:781,0,643,604,95,714,690,94,89,647:89
						c.930A	p.Leu310=			T			0/1:16:0,0:4,5:0,0:3,4:667,78,503,221,166,567,306,163,0,297:78
		9, exon 7	rs566015043			c.1009A>G	p.Arg337Gly		T	.	0/0:24:72.23:0,72,933:0,0:0,0:0,0:14,10:0	0/0:43:99:0,123,1582:0,0:0,0:0,0:25,17:0	0/0:26:0,0:0,0:0,0:12,14:1030,570,904,0,685,984,120,678,111,120:111	0/0:33:0,0:0,0:0,0:20,13:1345,655,1079,0,793,1191,142,786,134,141:134
		9, exon 7	rs56390333			c.1054C>T/G	p.Arg352Trp/Gly		G	.	0/0:23:29.21:0,29,828:0,1:0,0:14,8:0,0:0	0/0:39:77.36:0,77,1456:0,1:0,0:26,12:0,0:0	0/0:18:0,0:0,0:4,14:0,0:615,664,0,765,673,89,697,93,734,94:89	0/0:16:0,0:0,0:10,6:0,0:559,601,0,724,603,83,640,88,670,88:83
		9, exon 7	rs530899597			c.1058A>C	p.Asn353Thr		T	.	0/0:22:63.20:0,63,829:0,0:0,0:0,0:12,10:0	0/0:36:99:0,108,1418:0,0:0,0:0,0:22,14:0	0/0:21:0,0:0,0:0,0:6,15:831,504,750,0,603,816,105,598,99,105:99	0/0:18:0,0:0,0:0,0:10,8:738,366,609,0,459,683,96,455,89,96:89
		9, exon 7	rs563539406			c.1059C>G	p.Asn353Lys		G	.	0/0:22:66.21:0,66,870:0,0:0,0:12,10:0,0:0	0/0:36:99:0,108,1418:0,0:0,0:22,14:0,0:0	0/0:21:0,1:0,0:6,14:0,0:671,753,0,857,721,82,743,103,825,103:82	0/0:18:0,1:1,0:9,7:0,0:586,576,0,746,547,75,622,64,649,93:64
		9, exon 7	rs56392308			c.1061delC	p.Pro354Argfs*23		A	.	0/0:22:66.21:0,66,872:0,0:0,0:11,11:0,0:0	0/0:36:99:0,108,1419:0,0:0,0:22,14:0,0:0	0/0:20:0,1:0,0:5,14:0,0:633,687,0,786,664,67,687,98,757,100:67	0/0:17:0,0:0,0:9,8:0,0:586,608,0,754,621,86,669,91,681,91:86
					amino acid residues and chimeric protein						del AAAA/ del AAAA	InsBAAA/InsBAAA	insBABB/del AAAA	del AAAA/insBAAA
					Phenotype						O	A1	B	A1
H, 0018	FUT1	19, exon 4	rs2071699	FUT1*01	H+	c.35C	p.12Ala	C	G		0/0:22:66.20:0,66,847:0,0:0,0:5,17:0,0:0	0/0:51:99:0,153,2024:0,0:0,0:28,23:0,0:0	0/0:26:0,1:0,0:11,14:0,0:846,956,0,1086,917,108,944,118,1037,119:10	0/0:26:0,1:0,0:13,12:0,0:852,909,0,1122,876,99,943,120,1001,120:99
				FUT1*02	H+	c.35T	p.12Val			A
	FUT2	19, exon 2	rs532291838	FUT2*01	Se	c.4G	p.2Ala	G	G		0/0:32:93.30:0,93,1211:0,0:0,0:13,18:1,0:0	0/0:64:99:0,193,2530:0,0:0,0:24,39:0,0:0	0/0:36:0,1:0,0:19,16:0,0:1188,1334,0,1512,1273,138,1309,148,1433,149:138	0/0:29:0,0:0,0:21,8:0,0:997,1109,0,1307,1059,124,1114,129,1203,129:124
				FUT2*02	Se	c.4A	p.2Thr
		19, exon 2	rs1800028	FUT2*01N.04	se	c.571T	p.191stop			T			0/1:20:0,0:5,5:0,0:4,6:816,158,619,238,256,689,331,252,0,320:158	1/1:20:0,0:0,0:0,0:9,11:824,430,677,0,531,758,102,526,95,102:95
				FUT2*0, FUT2*02	Se	c.571C	p.191Arg	C	C		0/0:14:42.14:0,42,558:0,0:9,5:0,0:0,0:0	0/0:42:99:0,126,1632:0,0:22,19:0,0:0,0:0	0/1:20:0,0:5,5:0,0:4,6:816,158,619,238,256,689,331,252,0,320:158
		19, exon 2	no rs	new FUT2*01N	se	c.714A	p.238stop			A	0/1:22:99:252,0,489:3,5:0,0:0,0:4,10:0
				FUT2*0, FUT2*02	Se	c.714T	p.238Cys	T	T		0/1:22:99:252,0,489:3,5:0,0:0,0:4,10:0	0/0:33:96.29:0,96,1248:0,0:0,0:0,0:17,16:0	0/0:25:0,0:0,0:0,0:13,12:1014,510,831,0,625,922,117,619,108,117:108	0/0:22:0,0:0,0:0,0:9,13:853,471,757,0,573,827,107,567,99,107:99
MNS, 002	GYPB	4, exon 4	rs7683365	GYPB*0, GYPB*NY, GYPB*P2	S	c.143T	p.48Met			.
				GYPB*0, GYPB*P3	s	c.143C	p.48Thr	C	G		0/0:33:99:0,99,1292:0,0:0,0:17,16:0,0:0	0/0:47:99:0,138,1814:0,1:0,0:25,20:0,0:0	S1 File, FigE	S1 File, FigE
		4, exon 5	rs147719799	GYPB*NY	S- U+w	c.208T	p.70Leu			A
				GYPB*03, GYPB*04, GYPB*P2, GYPB*P3	S, s, S- U+w, s-U+w	c.208G	p.70Val	G	C		0/0:34:62.33:0,62,1267:0,0:20,13:0,0:1,0:0	0/0:55:99:0,166,2160:0,0:39,16:0,0:0,0:0	S1 File, FigE	S1 File, FigE
		4, exon 5	rs79492560	GYPB*NY	S- U+w	c.230T	p.77Met			A
				GYPB*03, GYPB*04, GYPB*P2, GYPB*P3	S, s, S- U+w, s-U+w	c.230C	p.77Thr	C	G		0/0:47:99:0,135,1710:0,0:0,0:29,18:0,0:0	0/0:56:99:0,166,2117:0,0:0,0:42,13:0,0:0	S1 File, FigE	S1 File, FigE
		4, exon 5	rs1132783	GYPB*04, GYPB*NY, GYPB*P2, GYPB*P3	s, S- U+w, s-U+w	c.251G	p.84Ser	G	C		0/0:48:99:0,129,1571:0,0:29,19:0,0:0,0:0	0/0:59:99:0,174,2128:0,0:42,16:0,0:0,0:0	S1 File, FigE	S1 File, FigE
				GYPB*03	S	c.251C	p.84Met			G
		4, IVS 5	rs139511876	GYPB*P2	S- U+w	c.270+5t	.			A
				GYPB*03, GYPB*04, GYPB*NY	S, s, S- U+w	c.270+5g	.	G	C		0/0:43:99:0,102,1171:0,0:23,20:0,0:0,0:0	0/0:81:99:0,177,2054:0,0:55,23:0,0:2,0:0	S1 File, FigE	S1 File, FigE
		4, IVS 5		GYPB*P3	s-U+w	c.270+5a	.
RH, 004	RHD	1, exon 2	rs199509194	DIVa cluster	Partial RhD, RhD category	c.186T	p.62Phe			T	0/1:31:99:583,0,311:0,0:0,0:7,6:11,7:0	1/1:48:99:1778,138,0:0,0:0,0:0,0:23,24:0	S1 File, Fig C	S1 File, Fig C
				RHD*01	RhD	c.186G	p.62Leu	G	G		0/1:31:99:583,0,311:0,0:0,0:7,6:11,7:0
		1, exon 3	rs113982491	DIVa cluster	Partial RhD, RhD category	c.410T	p.137Val			T	0/1:26:99:251,0,265:0,0:11,6:0,0:6,3:0	1/1:47:99:1308,108,0:0,0:2,2:0,0:21,20:0	S1 File, Fig C	S1 File, Fig C
				RHD*01	RhD	c.410C	p.137Ala	C	C		0/1:26:99:251,0,265:0,0:11,6:0,0:6,3:0
		1, exon 3	rs17418085	DIVa cluster	Partial RhD, RhD category	c.455C	p.152Thr			C		1/1:6:18.02:170,18,0:0,0:2,3:0,0:0,0:0	S1 File, Fig C	S1 File, Fig C
				RHD*01	RhD	c.455A	p.152Asn	A	A		0/0:15:45.04:0,45,414:10,5:0,0:0,0:0,0:1
		1, exon 4	rs1053355	Eurasian D, RHD type 4 clusters, DAR, weak type4	weak and partial RhD	c.602G	p.201Arg			G		1/1:37:62.18:1006,62,0:0,0:1,0:18,18:0,0:0	S1 File, Fig C	S1 File, Fig C
				RHD*01	RhD	c.602C	p.201Thr	C	C		0/0:23:69.23:0,69,920:0,0:13,10:0,0:0,0:0
		1, exon 5	rs150073306	Eurasian D cluster	partial RhD	c.733C	p.245Leu			C		1/1:32:72.18:861,72,0:0,0:17,15:0,0:0,0:0	1/1:5:0,0:3,2:0,0:0,0:216,0,187,169,56,232,223,56,50,218:50	1/1:5:0,0:3,2:0,0:0,0:222,0,173,173,56,220,228,56,51,210:51
				RHD*01	RhD	c.733G	p.245Val	G	G		0/0:27:81.23:0,81,1028:0,0:0,0:14,13:0,0:0
		1, exon 6	no rs	unlisted in http://www.rhesusbase.info/	unlisted in http://www.rhesusbase.info/	c.929G	p.310Arg			G	0/1:21:99:283,0,396:7,5:0,0:4,5:0,0:0
				RHD*01	RhD	c.929A	p.310Pro	A	A		0/1:21:99:283,0,396:7,5:0,0:4,5:0,0:0	0/0:31:53.27:0,53,1105:16,12:0,0:1,0:0,0:0	S1 File, Fig C	S1 File, Fig C
	RHCE	1, exon 1	rs586178	RHCE*ce, RHCE*cE	Rhce, RhcE	c.48G	p.16Trp			C
				RHCE*CE, RHCE*Ce	RhCE, RhCe	c.48C	p.16Cys	C	G		0/0:17:48.05:0,48,443:0,1:0,0:6,10:0,0:0	0/0:34:99:0,102,957:0,0:0,0:22,12:0,0:0	S1 File, FigB	S1 File, FigB
		1, exon 2	rs181860403	RHCE*CE, RHCE*Ce	RhCE, RhCe	c.178A	p.60Ile			T
				RHCE*cE, RHCE*ce	RhcE, Rhce	c.178C	p.60Leu	C	G		0/0:29:87.28:0,87,1139:0,0:0,0:14,15:0,0:0	0/0:40:99:0,120,1552:0,0:0,0:22,18:0,0:0	S1 File, FigB	S1 File, FigB
		1, exon 2	rs1053344	RHCE*CE, RHCE*Ce	RhCE, RhCe	c.203G	p.68Ser			.
				RHCE*cE, RHCE*ce	RhcE, Rhce	c.203A	p.68Asn	A	T		0/0:29:84.28:0,84,1120:0,0:1,0:0,0:12,16:0	0/0:42:99:0,120,1554:0,0:0,0:0,0:24,18:0	S1 File, FigB	S1 File, FigB
		1, exon 2	rs676785	RHCE*CE, RHCE*Ce	RhCE, RhCe	c.307T	p.103Ser			A
				RHCE*cE, RHCE*ce	RhcE, Rhce	c.307C	p.103Pro	C	G		0/0:20:60.06:0,60,553:0,0:0,0:6,14:0,0:0	0/0:40:99:0,120,1124:0,0:0,0:24,16:0,0:0	S1 File, FigB	S1 File, FigB
		1, IVS 2	no specified	RHCE*CE, RHCE*Ce	RhC	nc.ins109bp	no change	no 109bp ins	no ins	109bp ins	no ins	no ins	no ins	no ins
		1, exon 6	rs 609320	RHCE*CE, RHCE*cE	RhCE, RhcE	c.676C	p.226Pro			G
				RHCE*Ce, RHCE*ce	RhCe, Rhce	c.676G	p.226Ala	G	C		0/0:29:87.22:0,87,1043:0,0:16,13:0,0:0,0:0	0/0:46:99:0,135,1484:0,0:22,23:0,0:0,0:0	S1 File, FigB	S1 File, FigB
		1, exon 3	rs201582534	new variant	no investigated	c.410T	p. 137Val			A		0/1:62:35.72:36,0,1174:6,11:0,0:25,19:0,0:0	S1 File, FigD	S1 File, FigD
				RHCE*CE, RHCE*Ce, RHCE*ce, RHCE*cE	RhCE, Ce, ce, cE	c.410C	p.137Ala	C	G		0/0:33:38.48:0,38,691:4,1:0,0:11,17:0,0:0	0/1:62:35.72:36,0,1174:6,11:0,0:25,19:0,0:0	S1 File, FigD	S1 File, FigD
		1, exon 5	rs144163296	RHCE*ceAR, *ceEK, *ceBI, *ceSM,*CeFV,*cEFM, CeVG	partial and weak antigens	c.712G	p.238Val			C		1/1:55:98.30:1509,98,0:0,1:28,24:0,0:1,0:0	S1 File, FigD	S1 File, FigD
				RHCE*CE, RHCE*Ce, RHCE*ce, RHCE*cE	RhCE, Ce, ce, cE	c.712A	p.238Met	A	T		0/0:29:87.28:0,87,1145:0,0:0,0:0,0:16,13:0
		1, exon 5	rs149352457	RHCE*ce.VS.04.02, RHCE*ce.37, RHCE*cE.03.02	partial and weak antigens	c.744C	p.248Ser			C			S1 File, FigD
				RHCE*CE, RHCE*Ce, RHCE*ce, RHCE*cE	RhCE, Ce, ce, cE	c.744T	p.248Ser	T	A		0/0:25:75.20:0,75,919:10,15:0,0:0,0:0,0:0	0/0:51:99:0,108,1300:24,17:0,0:6,3:0,0:0		S1 File, FigD
		1, exon 5	rs1132763	RHCE*ceAR, *ceEK	partial and weak antigens	c.787G	p.263Gly			C		0/1:11:61.98:98,0,62:0,0:3,6:0,0:0,2:0	S1 File, FigD	S1 File, FigD
				RHCE*CE, RHCE*Ce, RHCE*ce, RHCE*cE	RhCE, Ce, ce, cE	c.787A	p.263Arg	A	T		0/0:26:78.22:0,78,968:0,0:0,0:0,0:14,12:0	0/1:11:61.98:98,0,62:0,0:3,6:0,0:0,2:0		S1 File, FigD
		1, exon 5	rs1132764	RHCE*ce.AR, *ceEK,*Ce.17	partial and weak antigens	c.800A	p.267Lys			T		S# Fig	S1 File, FigD	S1 File, FigD
				RHCE*CE, RHCE*Ce, RHCE*ce, RHCE*cE	RhCE, Ce, ce, cE	c.800T	p.267Met	T	A		0/0:22:66.20:0,66,833:12,10:0,0:0,0:0,0:0	0/0:6:0.02:23,0,71:0,2:0,0:0,0:1,3:0
Kell (KEL), 006	KEL	7, exon 6	rs8176058	KEL*01	K+	c.578T	p.193Met			.
				KEL*02	k+	c.578C	p.193Thr	C	G		0/0:28:84.28:0,84,1120:0,0:0,0:19,9:0,0:0	0/0:55:99:0,166,2165:0,0:0,0:38,17:0,0:0	0/0:37:0,3:0,0:18,16:0,0:1138,1291,0,1466,1161,80,1195,149,1389,150:80	0/0:38:0,2:0,0:21,15:0,0:1248,1361,0,1669,1283,134,1372,156,1477,156:134
		7, exon 17	rs8176038	KEL*02.06	Js(a+)	c.1790C	p.597Pro			G		1/1:41:99:1592,123,0:0,0:0,0:17,24:0,0:0	1/1:22:0,0:0,0:10,12:0,0:741,814,0,917,806,101,829,106,886,106:101	1/1:14:0,1:0,0:6,7:0,0:452,482,0,605,476,69,519,84,550,84:69
				KEL*02.07	Js(b+)	c.1790T	p.597Leu	T	A		0/0:19:57.18:0,57,752:9,10:0,0:0,0:0,0:0
Duffy (FY), 008	DARC	1, exon 2	rs12075	FY*01	Fy(a+)	c.125G	p.42Gly	G	G
				FY*02	Fy(b+)	c.125A	p.42Asp			A	1/1:35:99:1385,105,0:15,20:0,0:0,0:0,0:0	1/1:52:99:1938,113,0:21,30:0,0:1,0:0,0:0	1/1:22:14,8:0,0:0,0:0,0:0,740,498,835,114,106,113,593,810,599:106	S1 File, FigE
		5' UTR	rs2814778	FY*01N.01, FY*02N.01	Fy(a-b-) erythroid cells only	c.-67T>C	p.0	T	T	C	0/0:18:54.17:0,54,687:0,0:0,0:0,0:8,10:0	0/0:50:99:0,144,1886:0,0:0,0:0,0:25,24:0	0/0:27:0,0:0,0:0,0:15,12:1079,607,938,0,725,1023,123,717,117,123:117	S1 File, FigE
Kidd (JK), 009	SLC14A1	18, exon 9	rs1058396	JK*01	Jk(a+)	c.838G	p.280Asp	G	G		0/0:30:90.29:0,90,1179:0,0:0,0:18,12:0,0:0	0/0:47:99:0,141,1799:0,0:0,0:19,28:0,0:0	0/0:23:0,0:0,0:12,11:0,0:769,855,0,959,839,103,861,109,928,109:103	0/0:31:0,2:0,0:10,19:0,0:1010,1019,0,1329,998,108,1107,134,1129,134:108
				JK*02	Jk(b+)	c.838A	p.280Asn			.
Diego (DI), 0010	SLC4A1	17, exon 19	rs2285644	DI*01	Di(a+)	c.2561T	p.854Leu			.
				DI*02	Di(b+)	c.2561C	p.854Pro	C	G		0/0:15:45.14:0,45,563:0,0:0,0:9,6:0,0:0	0/0:36:99:0,108,1413:0,0:0,0:21,15:0,0:0	0/0:16:0,0:0,0:6,10:0,0:537,588,0,667,595,83,613,89,652,89:83	S1 File, FigE
			rs5036	memphis variant	memphis	c.166G	p.56Glu			C	1/1:23:69.22:908,69,0:0,0:15,8:0,0:0,0:0		0/1:16:0,0:5,2:0,0:4,5:645,108,488,146,196,550,232,194,0,223:108	0/1:15:0,0:4,3:0,0:5,3:600,56,414,162,142,480,245,140,0,222:56
				DI*01, DI*02	Di(a+), Di(b+)	c.166A	p.56Lys	A	T			0/0:42:99:0,123,1604:0,0:0,0:0,0:21,21:0	0/1:16:0,0:5,2:0,0:4,5:645,108,488,146,196,550,232,194,0,223:108	0/1:15:0,0:4,3:0,0:5,3:600,56,414,162,142,480,245,140,0,222:56
