# Supplementary material for: Blood groups of Neandertals and Denisova decrypted
Source: PLoS One. 2021 Jul 28;16(7):e0254175. doi: 10.1371/journal.pone.0254175 (PMC8318287; doi:10.1371/journal.pone.0254175)
Supplement: S3 Table — REF: reference base, ALT: alternate base, GT: (unphased) genotype. DP: read depth, GQ: Genotype Quality, PL: phred-scaled genotype likelihoods, A:C:G:T: number of A,C,G,T bases, IR: Number of reads with InDel starting at this position, PP = Phred-scaled posterior probability for genotypes AA, CC, GG, TT, AC, AG, AT, CG, CT, GT, in this order; 0/0: homozygous reference allele, 1/1: homozygous alternate allele, 0/1: heterozygous. (XLSX) [file pone.0254175.s006.xlsx]

## Sheet: S3 Table
S3 Table. Genomic information and genotype posterior probability of the other red cell blood group polymorphisms observed in the Denisova and Neanderthal individuals. REF: reference base, ALT: alternate base, GT: (unphased) genotype. DP: read depth , GQ: Genotype Quality, PL: phred-scaled genotype likelihoods, A:C:G:T: number of A,C,G,T bases, IR: Number of reads with InDel starting at this posit…
System	Gene	chr.	rs number	Nucleotide change	Predicted amino acid change	REF	ALT	Denisova 3 (GT:DP:GQ:PL:A:C:G:T:IR)	AltaiN (GT:DP:GQ:PL:A:C:G:T:IR)	Vindija 33.19 (GT:DP:GQ:PL:A:C:G:T:IR)	Chagyrskaya 8 (GT:DP:A:C:G:T:PP:GQ)
ABO	ABO	9	rs782228072	c.43C>T	p.His15Tyr	G	A	0/1:33:99:501,0,596:9,6:0,0:8,10:0,0:0
ABO	ABO	9	rs55756402	c.488C>T	p.Thr163Met	G	A	0/1:15:34.87:35,0,465:1,1:0,0:10,3:0,0:0
ABO	ABO	9	rs782713806	c.777C>T	p.Asp259=	G	A	1/1:21:63.20:831,63,0:12,9:0,0:0,0:0,0:0
ABO	ABO	9	rs578090581	c.799G>C	p.Gly267Arg	C	G	1/1:24:72.23:942,72,0:0,0:0,0:12,12:0,0:0
KEL	KEL	7	no rs	c.657C>T	p.His219=	G	A	1/1:12:36.11:458,36,0:1,11:0,0:0,0:0,0:0
KEL	KEL	7	rs139319150	c.936C>T	p.Pro312=	G	A				1/1:17:5,12:0,0:0,0:0,0:0,554,324,695,99,93,99,413,631,415:93
KEL	KEL	7	rs370938244	c.1963C>T	p.Arg655Trp	G	A	0/1:24:47.79:48,0,745:0,3:0,0:9,12:0,0:0
KEL	KEL	7	no rs	c.1967T>C	p.His656Arg	T	C	1/1:24:72.23:945,72,0:0,0:11,13:0,0:0,0:0
JK	SLC14A1	18	rs113578396	c.196G>A	p.Val66Met	G	A	1/1:28:81.26:1058,81,0:16,12:0,0:0,0:0,0:0
JK	SLC14A1	18	rs113029149	c.394G>A	p.Val132Ile	G	A	1/1:29:87.27:1126,87,0:16,13:0,0:0,0:0,0:0
JK	SLC14A1	18	rs28994287	c.471G>A	p.Val157=	G	A	1/1:20:60.18:764,60,0:7,13:0,0:0,0:0,0:0
JK	SLC14A1	18	rs2298718	c.756A>G	p.Pro252=	A	G	1/1:37:99:1480,111,0:0,0:0,0:14,23:0,0:0
DI	SLC4A1	17	rs5015	c.1249C>T	p.Leu417=	G	A		1/1:54:99:2105,163,0:28,24:0,0:0,0:0,0:0	0/1:19:6,7:0,0:5,1:0,0:203,588,199,677,202,0,207,289,655,294:105	0/1:16:3,3:0,0:5,5:0,0:337,462,34,582,312,0,338,121,531,123:34
DI	SLC4A1	17	rs148115666	c.1272C>T	p.Gly424=	G	A			0/1:18:4,4:0,0:6,4:0,0:337,559,80,647,326,0,338,173,626,175:80	0/1:17:2,6:0,0:4,5:0,0:313,483,52,631,289,0,316,142,558,144:52
H	FUT1	19	no rs	c.717G>A	p.Ser239=	G	A		0/1:39:42.65:43,0,1246:1,3:0,0:26,9:0,0:0
H	FUT2	19	rs1800026	c.375A>G	p.Glu125=	A	G	1/1:9:27.08:348,27,0:0,0:0,0:6,3:0,0:0	1/1:21:60.18:771,60,0:0,0:0,1:11,9:0,0:0	S1 File, Fig F	S1 File, Fig F
H	FUT2	19	rs370886251	c.400G>A	p.Val134Ile	G	A	0/1:15:34.87:35,0,461:0,2:0,0:5,8:0,0:0
H	FUT2	19	rs1474796067	c.807C>T	p.Gln269Glu	C	G	0/1:29:99:571,0,361:0,0:6,6:6,11:0,0:0
H	FUT2	19	rs485186	c.960A>G	p.Thr320=	A	G		1/1:34:99:1343,102,0:0,0:0,0:19,15:0,0:0	1/1:17:0,1:0,0:7,9:0,0:544,616,0,705,593,70,610,91,683,91:70	1/1:22:0,3:0,0:9,10:0,0:651,724,0,919,650,55,703,107,810,108:55
RH	RHD	1	rs142037235	c.19C>G	p.Arg7Gly	C	G	0/1:17:83.63:84,0,111:0,0:6,6:1,4:0,0:0
KX	XK	X	rs1556440110	c.72G>A	p.Leu24=	G	A		1/1:26:75.24:995,75,0:17,9:0,0:0,0:0,0:0	1/1:12:8,3:0,0:0,1:0,0:35,404,257,454,83,46,84,329,460,332:46	1/1:20:10,10:0,0:0,0:0,0:0,673,439,824,112,106,111,537,758,540:106
